# Supplementary material for: Induction of IFNT-Stimulated Genes by Conceptus-Derived Exosomes during the Attachment Period
Source: PLoS One. 2016 Jun 28;11(6):e0158278. doi: 10.1371/journal.pone.0158278 (PMC4924817; doi:10.1371/journal.pone.0158278)
Supplement: S1 Table — (XLSX) [file pone.0158278.s001.xlsx]

## Sheet: Sheet1
S1Table
Oligonucleotide primers
	Name ( Gene Bank accession No.)	Sequence	Product Length (bp)
	CAPG ( XM_012169224)	F: 5'- AACAGCATGTACTCACCCATCC -3'	142
		R: 5'- AGTCTCCCGAGAAGAAAATGCC -3'
	AKR1B1 ( XM_004008077)	F: 5'- ACGTATCACGACAAGGACTTGG -3'	147
		R: 5'- GTTGCCGTCCTCATCCAACG -3'
	BCL2L15 (XM_004002344)	F: 5'- CTTCTGCCAGAAATGTCATCGC -3'	120
		R: 5'- TCTCGTAAGCCAAGCTGGAATC -3'
	CA2 (XM_015097673)	F: 5'- AAGCAGCTTCGCGGAGAATG -3'	102
		R: 5'- TGCCAGTAAGAGGTCCGTCTTTC -3'
	IDH2 (XM_004018054)	F: 5'- AGATGGACGGCGATGAGATGAC -3'	128
		R: 5'- ATCATTGGTCTGGTCACGGTTC -3'
	EEF2 (XM_004008604)	F: 5'- AGGAGCGTTGCATCACCATC -3'	117
		R: 5'- TGAGGTTGATGAGGAAGCCAGAG -3'
	MSN (XM_012106591)	F: 5'- GTGTGTACTGCGTGCTCAGC -3'	134
		R: 5'- ATGGCAAACTCCAGCTCAGC -3'
	EZR (XM _015097506)	F: 5'- TTTGGCTCGGCGTTGATGC -3'	141
		R: 5'- TCTTGTCGATGGGCTTGATGAC -3'
	STAT1 (NM_001077900)	F: 5'- CTCATTAGTTCTGGCACCAGC -3'	108
		R: 5'- CACACGAAGGTGATGAACATG -3'
	STAT2 (NM_001205689)	F: 5'- GCACTTGGCTGTCTGGATTGAAG -3'	140
		R: 5'- ACTCAGAGTCTTGGCTGCATC -3'
	BST2 (XM_010806621)	F: 5'- TGGTGACCCTGAGGGAGTCTCTG -3'	128
		R: 5'- ACTCTGTCTTCTTAGTCGCTCCACC -3'
	MX1 (NM_173940)	F: 5'- TCTGCAAATGGAGTGCTGTG -3'	118
		R: 5'- TTCACAAACCCTGGCAACTC -3'
	MX2 (NM_173941)	F: 5'- GCAGATCAAGGCACTCATCA -3'	168
		R: 5'- ACCAGGTCTGGTTTGGTCAG -3'
	ISG15 (NM_174366)	F: 5'- GGTATCCGAGCTGAAGCAGTT -3'	87
		R: 5'- ACCTCCCTGCTGTCAAGGT -3'
	ACTB (NM_173979)	F: 5'- ATATTGCTGCGCTCGTGGTTG -3'	148
		R: 5'- TAGGAGTCCTTCTGGCCCATG -3'
	GAPDH (NM_001034034)	F: 5'- GCATCCCTGAGACAAGATGGTG -3'	113
		R: 5'- CATTGATGGCAACGATGTCCAC -3'
	F: Forward, R: Reverse.
