# Supplementary material for: Induction of IFNT-Stimulated Genes by Conceptus-Derived Exosomes during the Attachment Period
Source: PLoS One. 2016 Jun 28;11(6):e0158278. doi: 10.1371/journal.pone.0158278 (PMC4924817; doi:10.1371/journal.pone.0158278)
Supplement: S2 Table — (XLSX) [file pone.0158278.s002.xlsx]

## Sheet: Sheet1
S2 Table
Specific proteins in Day 17 Pregnant UF
	Accession No.	Protein name
	gi|157830178	Chain A, Ovine Interferon Tau
	gi|152207476	LGALS15 [Ovis aries]
	gi|426216280	PREDICTED: bcl-2-like protein 15 [Ovis aries]
	gi|426252062	PREDICTED: cystatin-M [Ovis aries]
	gi|109115260	PREDICTED: keratin, type I cytoskeletal 10-like isoform 2 [Macaca mulatta]
	gi|530596790	PREDICTED: keratin, type II cytoskeletal 5-like [Chrysemys picta bellii]
	gi|558160607	PREDICTED: keratin, type II cytoskeletal 8-like [Pelodiscus sinensis]
	gi|556735868	PREDICTED: placental protein 13-like [Pantholops hodgsonii]
	gi|11935049	keratin 1 [Homo sapiens]
	gi|149054201	keratin complex 1, acidic, gene 19, isoform CRA_b [Rattus norvegicus]
	gi|550821803	lectin, galactoside-binding, soluble, 16 [Capra hircus]
	gi|119633217	thioredoxin [Sus scrofa]
	gi|13242237	Cluster of heat shock cognate 71 kDa protein [Rattus norvegicus]
	gi|90103366	heat shock 70 kDa protein 8 [Ictalurus punctatus]
	gi|116282657	heat shock protein 70 [Pinctada fucata]
	gi|251815199	Cluster of actin [Pichia deserticola]
	gi|294861408	beta-actin [Notothenia angustata]
	gi|21703262	cytoplasmic actin 2 [Boltenia villosa]
	gi|2944389	actin 4 [Glycine max]
	gi|548498570	Cluster of PREDICTED: alpha-enolase isoform X1 [Capra hircus]
	gi|573878367	PREDICTED: beta-enolase-like isoform X1 [Lepisosteus oculatus]
	gi|344277840	PREDICTED: LOW QUALITY PROTEIN: gamma-enolase-like [Loxodonta africana]
	gi|426236229	PREDICTED: carbonic anhydrase 2 [Ovis aries]
	gi|426220300	PREDICTED: annexin A1 [Ovis aries]
	gi|193085052	albumin precursor [Capra hircus]
	gi|148878161	Cluster of KRT18 protein [Bos taurus]
	gi|586479040	PREDICTED: keratin, type I cytoskeletal 18-like [Chrysochloris asiatica]
	gi|426244573	PREDICTED: apolipoprotein A-IV [Ovis aries]
	gi|148727325	eukaryotic initiation factor 4A-I [Pan troglodytes]
	gi|296487900	Cluster of TPA: keratin, type II cytoskeletal 8 [Bos taurus]
	gi|426228047	PREDICTED: aldo-keto reductase family 1, member B1 protein [Ovis aries]
	gi|139948980	sialidase-1 precursor [Bos taurus]
	gi|115495027	78 kDa glucose-regulated protein precursor [Bos taurus]
	gi|165945	immunoglobulin mu chain, partial [Ovis aries]
	gi|426224448	PREDICTED: LOW QUALITY PROTEIN: keratin, type II cytoskeletal 7 [Ovis aries]
	gi|426227399	PREDICTED: adseverin [Ovis aries]
	gi|555991526	PREDICTED: triosephosphate isomerase [Bos mutus]
	gi|149727540	PREDICTED: malate dehydrogenase, cytoplasmic isoform 1 [Equus caballus]
	gi|110590762	Cluster of Chain A, Trypsin In Complex With Borate (gi|110590762)
	gi|3318722	Chain E, Leech-Derived Tryptase InhibitorTRYPSIN COMPLEX
	gi|109029	Cluster of Ig heavy chain C region - sheep (fragment) (gi|109029)
	gi|108750	Ig heavy chain precursor (B/MT.4A.17.H5.A5) - bovine
	gi|426225374	PREDICTED: L-lactate dehydrogenase B chain isoform 1 [Ovis aries]
	gi|426223797	PREDICTED: aldose 1-epimerase [Ovis aries]
	gi|10242168	Cluster of alpha tubulin [Notothenia coriiceps] (gi|10242168)
	gi|11095436	valosin-containing protein [Homo sapiens]
	gi|110226526	Cluster of glucose-regulated protein 94 [Paralichthys olivaceus] (gi|110226526)
	gi|110226524	heat shock protein 90 beta [Paralichthys olivaceus]
	gi|114053087	glutathione S-transferase mu 3 [Bos taurus]
	gi|291191144	Chain Q, Ca Model Of Bovine TricCCT DERIVED FROM A 4.0 ANGSTROM Cryo-Em Map
	gi|164452943	gelsolin isoform a precursor [Bos taurus]
	gi|52366986	immunoglobulin lambda light chain constant region segment 1 [Ovis aries]
	gi|110625979	elongation factor 1-gamma [Mus musculus]
	gi|426236231	PREDICTED: carbonic anhydrase 1 [Ovis aries]
	gi|154425706	Spermine synthase [Bos taurus]
	gi|129293	RecName: Full=Ovalbumin; AltName: Full=Allergen Gal d II; AltName: Full=Egg albumin; AltName: Full=Plakalbumin; AltName: Allergen=Gal d 2
	gi|492926732	phosphoglyceromutase [Burkholderia graminis]
	gi|426223913	PREDICTED: sepiapterin reductase [Ovis aries]
	gi|348583862	PREDICTED: pyruvate kinase isozymes M1/M2 isoform X1 [Cavia porcellus]
	gi|426216373	PREDICTED: d-3-phosphoglycerate dehydrogenase [Ovis aries]
	gi|27807407	ferritin light chain [Bos taurus]
	gi|426243910	PREDICTED: LOW QUALITY PROTEIN: basal cell adhesion molecule [Ovis aries]
	gi|156523068	ubiquitin-like modifier-activating enzyme 1 [Bos taurus]
	gi|114051279	tissue alpha-L-fucosidase precursor [Bos taurus]
	gi|149743058	PREDICTED: hsc70-interacting protein isoform X1 [Equus caballus]
	gi|187607477	alpha-N-acetylgalactosaminidase precursor [Ovis aries]
	gi|11230802	alpha-actinin-4 [Mus musculus]
	gi|115497900	eukaryotic elongation factor 2 [Bos taurus]
	gi|426238397	PREDICTED: lysosomal alpha-glucosidase [Ovis aries]
	gi|466067673	PREDICTED: rab GDP dissociation inhibitor beta isoform 2 [Orcinus orca]
	gi|346986445	NSFL1 (p97) cofactor (p47) [Sus scrofa]
	gi|114794644	Chain A, Human Annexin A2 With Heparin Tetrasaccharide Bound
	gi|548479128	PREDICTED: complement C5 [Capra hircus]
	gi|119589043	hCG1784554, isoform CRA_a [Homo sapiens]
	gi|109048967	PREDICTED: plastin-1 isoform 1 [Macaca mulatta]
	gi|426258885	PREDICTED: serpin B6-like [Ovis aries]
	gi|548533819	PREDICTED: serpin B6-like isoform X1 [Capra hircus]
	gi|426253549	PREDICTED: serpin B8 isoform 1 [Ovis aries]
	gi|10436857	unnamed protein product [Homo sapiens]
	gi|104630	creatine kinase (EC 2.7.3.2) chain Bb - chicken
	gi|109074372	PREDICTED: v-type proton ATPase catalytic subunit A-like [Macaca mulatta]
	gi|109084668	PREDICTED: proteasome subunit alpha type-6-like isoform 1 [Macaca mulatta]
	gi|109132008	PREDICTED: purine nucleoside phosphorylase [Macaca mulatta]
	gi|11066226	cathepsin Z [Mus musculus]
	gi|12848428	unnamed protein product [Mus musculus]
	gi|183676308	Cpn60 [uncultured soil bacterium]
	gi|262050656	complement C4 precursor [Bos taurus]
	gi|426225919	PREDICTED: arylsulfatase A [Ovis aries]
	gi|426228170	PREDICTED: LOW QUALITY PROTEIN: protein FAM115C-like [Ovis aries]
	gi|426231856	PREDICTED: afamin [Ovis aries]
	gi|451997740	hypothetical protein COCHEDRAFT_1105271 [Bipolaris maydis C5]
	gi|671161054	hypothetical protein HMPREF1541_06245 [Cyphellophora europaea CBS 101466]
	gi|78058467	enolase [Aphanarthrum mairei]
	gi|119582977	osteoclast stimulating factor 1, isoform CRA_d [Homo sapiens]
	gi|519044128	hypothetical protein [Sulfolobales archaeon Acd1]
	gi|502738403	hypothetical protein [Azospirillum lipoferum]
	gi|298712894	conserved unknown protein [Ectocarpus siliculosus]
	gi|520795364	beta-glucosidase [Pseudomonas sp. CFII64]
	gi|114558266	PREDICTED: glutathione S-transferase Mu 4 isoform 9 [Pan troglodytes]
	gi|123392078	hypothetical protein [Trichomonas vaginalis G3]
	gi|548454664	Cluster of PREDICTED: isocitrate dehydrogenase [NADP] cytoplasmic [Capra hircus]
	gi|470300877	isocitrate dehydrogenase 2 [Capsaspora owczarzaki ATCC 30864]
	gi|268535544	Hypothetical protein CBG21657 [Caenorhabditis briggsae]
	gi|560131242	Isocitrate isopropylmalate dehydrogenase domain containing protein [Haemonchus contortus]
	gi|114667509	Cluster of PREDICTED: keratin, type I cytoskeletal 10 isoform 1 [Pan troglodytes]
	gi|291406077	PREDICTED: keratin 13-like [Oryctolagus cuniculus]
	gi|426232103	Cluster of PREDICTED: annexin A5 [Ovis aries] (gi|426232103)
	gi|42622351	Cluster of PREDICTED: macrophage-capping protein isoform 1 [Ovis aries]
	gi|532043935	PREDICTED: macrophage-capping protein isoform X1 [Microtus ochrogaster]
	gi|426252917	PREDICTED: aspartate aminotransferase, cytoplasmic [Ovis aries]
	gi|181402	epidermal cytokeratin 2 [Homo sapiens]
	gi|119611033	tyrosine 3-monooxygenase/tryptophan 5-monooxygenase activation protein, epsilon polypeptide, isoform CRA_a [Homo sapiens]
	gi|355564359	Cluster of Citrate synthase, mitochondrial [Macaca mulatta] (gi|355564359)
	gi|426248724	PREDICTED: ras GTPase-activating-like protein IQGAP1 [Ovis aries]
	gi|426248752	PREDICTED: fumarylacetoacetase [Ovis aries]
	gi|640808110	Cluster of PREDICTED: poly(rC)-binding protein 1 [Tarsius syrichta] (gi|640808110)
	gi|291409711	PREDICTED: poly(rC) binding protein 2-like isoform 1 [Oryctolagus cuniculus]
	gi|10441386	TPM4-ALK fusion oncoprotein type 2 [Homo sapiens]
	gi|1083569	kappa-B motif-binding phosphoprotein - mouse
	gi|147902902	actin-related protein 2-A [Xenopus laevis]
	gi|403296709	Cluster of PREDICTED: keratin, type II cytoskeletal 5 [Saimiri boliviensis boliviensis] (gi|403296709)
	gi|109092293	PREDICTED: charged multivesicular body protein 4b-like [Macaca mulatta]
	gi|109659291	Cluster of Acetyl-Coenzyme A acetyltransferase 2 [Bos taurus] (gi|109659291)
	gi|545211036	PREDICTED: acetyl-CoA acetyltransferase, cytosolic [Equus caballus]
	gi|27806463	peptidyl-prolyl cis-trans isomerase D [Bos taurus]
	gi|634872442	PREDICTED: keratin, type II cytoskeletal 1 [Orycteropus afer afer]
	gi|113205776	cystathionine gamma-lyase [Sus scrofa]
	gi|114155144	tropomyosin alpha-3 chain isoform 4 [Homo sapiens]
	gi|166795315	glutathione reductase, mitochondrial [Bos taurus]
	gi|556742562	PREDICTED: pregnancy-associated glycoprotein 2-like [Pantholops hodgsonii]
	gi|387914086	heat shock cognate protein [Callorhinchus milii]
	gi|128169	RecName: Full=High-molecular weight cobalt-containing nitrile hydratase subunit alpha; Short=H-NHase; Short=H-nitrilase
	gi|121118	RecName: Full=Gelsolin; AltName: Full=Actin-depolymerizing factor; Short=ADF; AltName: Full=Brevin; Flags: Precursor
	gi|329663699	SEC14-like protein 3 [Bos taurus]
	gi|12847201	unnamed protein product [Mus musculus]
	gi|344278242	PREDICTED: glutamine synthetase-like [Loxodonta africana]
	gi|550822064	pregnancy-associated glycoprotein-8 precursor [Capra hircus]
	gi|114051169	porphobilinogen deaminase [Bos taurus]
	gi|548502578	PREDICTED: diphosphomevalonate decarboxylase [Capra hircus]
	gi|109107440	PREDICTED: elongation factor 1-alpha 1-like isoform 4 [Macaca mulatta]
	gi|504181253	PREDICTED: keratin, type I cytoskeletal 17 [Ochotona princeps]
	gi|109081748	PREDICTED: pyruvate kinase isozymes M1/M2 isoform 9 [Macaca mulatta]
	gi|115495849	enolase-phosphatase E1 [Bos taurus]
	gi|426255033	PREDICTED: phosphoglycolate phosphatase, partial [Ovis aries]
	gi|146231746	eukaryotic translation elongation factor 1 delta [Bos taurus]
	gi|426240711	PREDICTED: ADP-sugar pyrophosphatase isoform 1 [Ovis aries]
	gi|112982964	chloride intracellular channel protein [Bombyx mori]
	gi|311271975	PREDICTED: short/branched chain specific acyl-CoA dehydrogenase, mitochondrial [Sus scrofa]
	gi|426255796	PREDICTED: adenosine kinase isoform 1 [Ovis aries]
	gi|158454990	2',5'-oligoadenylate synthetase 1, 40/46kDa [Bos taurus]
	gi|114794734	Chain A, Crystal Structure Of Human Dead-Box Rna Helicase Ddx3x
	gi|281346843	hypothetical protein PANDA_015145 [Ailuropoda melanoleuca]
	gi|157679184	HSP70 protein [Poecilia reticulata]
	gi|109092953	PREDICTED: eukaryotic initiation factor 4A-I-like isoform 7 [Macaca mulatta]
	gi|110332001	GTP-binding protein PTD004 [Bos taurus]
	gi|114051291	GDP-L-fucose synthase [Bos taurus]
	gi|114052605	26S proteasome regulatory ATPase subunit 10B [Bombyx mori]
	gi|114632563	PREDICTED: alpha-centractin isoform 2 [Pan troglodytes]
	gi|119604714	peroxiredoxin 2, isoform CRA_a [Homo sapiens]
	gi|426218286	PREDICTED: inhibitor of carbonic anhydrase-like [Ovis aries]
	gi|515500245	nuclear export factor GLE1 [Rhodococcus sp. R1101]
	gi|548491807	PREDICTED: short palate, lung and nasal epithelium carcinoma-associated protein 2B-like [Capra hircus]
	gi|21323585	Hypothetical protein [Corynebacterium glutamicum ATCC 13032]
	gi|114613461	PREDICTED: T-complex protein 1 subunit zeta isoform 6 [Pan troglodytes]
	gi|119583024	phosphoserine aminotransferase 1, isoform CRA_c [Homo sapiens]
	gi|426242737	PREDICTED: tubulin-folding cofactor B [Ovis aries]
	gi|109042328	PREDICTED: insulin-like growth factor 2 mRNA-binding protein 2-like isoform 5 [Macaca mulatta]
	gi|109050839	PREDICTED: adenosylhomocysteinase [Macaca mulatta]
	gi|523264237	putative permeases [Candidatus Actinomarina minuta]
	gi|29892961	alpha-1,6-mannosyl-glycoprotein 2-beta-N-acetylglucosaminyltransferase [Xenopus laevis]
	gi|497210673	hypothetical protein [Eubacteriaceae bacterium ACC19a]
	gi|126302931	Cluster of PREDICTED: 14-3-3 protein beta/alpha-like [Monodelphis domestica] (gi|126302931)
	gi|253706	14-3-3 protein zeta chain [cattle, brain, Peptide, 245 aa]
	gi|197128143	putative tyrosine 3-monooxgenase/tryptophan 5-monooxgenase activation protein gamma polypeptide variant 1 [Taeniopygia guttata]
	gi|126324816	PREDICTED: 14-3-3 protein eta-like [Monodelphis domestica]
	gi|348520366	PREDICTED: 14-3-3 protein beta/alpha-A-like isoform X1 [Oreochromis niloticus]
	gi|185134505	14-3-3A2 protein [Oncorhynchus mykiss]
	gi|594065921	Cluster of PREDICTED: LOW QUALITY PROTEIN: apolipoprotein A-I [Bubalus bubalis] (gi|594065921)
	gi|556769614	PREDICTED: apolipoprotein A-I-like [Pantholops hodgsonii]
	gi|339240885	actin, acrosomal process isoform [Trichinella spiralis]
	gi|426239774	Cluster of PREDICTED: alpha-enolase isoform 1 [Ovis aries] (gi|426239774)
	gi|237832561	enolase 2 [Toxoplasma gondii ME49]
	gi|524931340	Cluster of PREDICTED: rho GDP-dissociation inhibitor 1 isoform X1 [Mesocricetus auratus] (gi|524931340)
	gi|28603774	rho GDP-dissociation inhibitor 1 [Bos taurus]
	gi|261244978	peroxiredoxin-2 [Ovis aries]
	gi|114052276	Cluster of phosphoserine phosphatase [Bos taurus] (gi|114052276)
	gi|426225448	PREDICTED: rho GDP-dissociation inhibitor 2 isoform 1 [Ovis aries]
	gi|426242721	PREDICTED: calpain small subunit 1 [Ovis aries]
	gi|426238013	PREDICTED: LOW QUALITY PROTEIN: keratin, type I cytoskeletal 19 [Ovis aries]
	gi|126310923	Cluster of PREDICTED: proteasome subunit alpha type-5-like [Monodelphis domestica] (gi|126310923)
	gi|585667242	PREDICTED: proteasome subunit alpha type-5-like, partial [Elephantulus edwardii]
	gi|642083882	unnamed protein product, partial [Oncorhynchus mykiss]
	gi|114051249	pseudouridine-5'-monophosphatase [Bos taurus]
	gi|148727309	keratin, type II cytoskeletal 2 epidermal [Pan troglodytes]
	gi|115529301	Cluster of uncharacterized protein LOC767746 [Danio rerio] (gi|115529301)
	gi|657531066	PREDICTED: tubulin beta-4B chain-like [Stegastes partitus]
	gi|21465649	Cluster of Chain H, Crystal Structure Of The Mammalian 20s Proteasome At 2.75 A Resolution (gi|21465649)
	gi|426237420	PREDICTED: proteasome subunit beta type-6 [Ovis aries]
	gi|240849297	rab GDP dissociation inhibitor beta [Ovis aries]
	gi|426236825	PREDICTED: ubiquitin carboxyl-terminal hydrolase isozyme L3 [Ovis aries]
	gi|523580083	myosin, light chain 3, alkali; ventricular, skeletal, slow [Sus scrofa]
	gi|119620329	Cluster of RAB1A, member RAS oncogene family, isoform CRA_f [Homo sapiens] (gi|119620329)
	gi|115495993	ras-related protein Rab-1B [Bos taurus]
	gi|18996805	heat shock protein 90 alpha [Coturnix japonica]
	gi|426216849	PREDICTED: NAD(P)H-hydrate epimerase isoform 1 [Ovis aries]
	gi|14251209	chloride intracellular channel protein 1 [Homo sapiens]
	gi|115496135	heme-binding protein 1 [Bos taurus]
	gi|528914232	PREDICTED: trophoblast Kunitz domain protein 1 [Bos taurus]
	gi|564730577	heat shock protein 90kDa alpha (cytosolic), class B member 1 [Alligator mississippiensis]
	gi|426226622	PREDICTED: LOW QUALITY PROTEIN: keratin, type II cytoskeletal 8 [Ovis aries]
	gi|556739758	PREDICTED: N(G),N(G)-dimethylarginine dimethylaminohydrolase 2 [Pantholops hodgsonii]
	gi|548517347	PREDICTED: proteasome subunit beta type-9, partial [Capra hircus]
	gi|556716393	PREDICTED: catechol O-methyltransferase [Pantholops hodgsonii]
	gi|426229099	PREDICTED: LOW QUALITY PROTEIN: calcyphosin [Ovis aries]
	gi|41016830	RecName: Full=Apolipoprotein E; Short=Apo-E; Flags: Precursor
	gi|402880032	PREDICTED: heterogeneous nuclear ribonucleoprotein F isoform 1 [Papio anubis]
	gi|426222800	PREDICTED: LOW QUALITY PROTEIN: basement membrane-specific heparan sulfate proteoglycan core protein [Ovis aries]
	gi|119615295	capping protein (actin filament) muscle Z-line, beta, isoform CRA_b [Homo sapiens]
	gi|119389391	Chain A, Ct10-Regulated Kinase Isoform I
	gi|426236971	PREDICTED: retinoid-inducible serine carboxypeptidase [Ovis aries]
	gi|109119169	PREDICTED: fatty acid synthase-like [Macaca mulatta]
	gi|156407141	predicted protein [Nematostella vectensis]
	gi|158519837	alpha-mannosidase 2C1 [Bos taurus]
	gi|426255706	PREDICTED: proactivator polypeptide isoform 1 [Ovis aries]
	gi|655791954	PREDICTED: proteasome subunit beta type-10 isoform X1 [Oryctolagus cuniculus]
	gi|59859670	actin type 1 [Ammonia sp. isolate 2306]
	gi|104	beta-subunit [Bos taurus]
	gi|10835063	nucleophosmin isoform 1 [Homo sapiens]
	gi|109111752	PREDICTED: guanine deaminase [Macaca mulatta]
	gi|109158062	Chain A, Crystal Structure Of The Heterodimeric Complex Of Human Rgs1 And Activated Gi Alpha 1
	gi|113205586	26S proteasome non-ATPase regulatory subunit 4 [Sus scrofa]
	gi|114684658	PREDICTED: 6-phosphofructokinase, liver type isoform 13 [Pan troglodytes]
	gi|115304856	ARP3 actin-related protein 3 homolog (yeast) [Bos taurus]
	gi|119607503	inositol(myo)-1(or 4)-monophosphatase 1, isoform CRA_c [Homo sapiens]
	gi|21323585	Hypothetical protein [Corynebacterium glutamicum ATCC 13032]
	gi|296475564	TPA: IQ motif containing GTPase activating protein 1 [Bos taurus]
	gi|311260637	PREDICTED: stAR-related lipid transfer protein 5 [Sus scrofa]
	gi|426248970	PREDICTED: uncharacterized protein LOC101105953 [Ovis aries]
	gi|296482583	TPA: epithelial cell adhesion molecule precursor [Bos taurus]
	gi|500156529	acylaldehyde oxidase [Methylibium petroleiphilum]
	gi|492801209	hypothetical protein [Pectobacterium wasabiae]
	gi|16751921	dermcidin preproprotein [Homo sapiens]
	gi|109892849	RecName: Full=Putative LRR disease resistance protein/transmembrane receptor kinase PS16
	gi|504911604	Bifunctional preprotein translocase subunit SecD/SecF [Saccharothrix espanaensis]
	gi|106635	Ig lambda chain - human
	gi|12843046	unnamed protein product [Mus musculus]
	gi|426225211	PREDICTED: protein HP-25 homolog 2-like [Ovis aries]
	gi|18921038	proteasome subunit LMP10 [Bos taurus]
	gi|27806351	ezrin [Bos taurus]
	gi|114050715	moesin [Bos taurus]
	gi|426218284	PREDICTED: serotransferrin [Ovis aries]
	gi|13124850	alpha tubulin subunit [Oncorhynchus nerka]
	gi|122540	RecName: Full=Hemoglobin subunit beta-A; AltName: Full=Alanine beta-globin; AltName: Full=Beta-A-globin; AltName: Full=Hemoglobin beta-A chain
	gi|119594857	cofilin 1 (non-muscle), isoform CRA_c [Homo sapiens]
	gi|1402523	nitrile hydratase-b homologue [Rhodococcus rhodochrous]
	gi|10120552	Chain A, Hen Egg White Lysozyme Mutant With Alanine Substituted For Glycine
	gi|119628023	fatty acid binding protein 3, muscle and heart (mammary-derived growth inhibitor), isoform CRA_a [Homo sapiens]
	gi|109096866	PREDICTED: keratin, type I cytoskeletal 18 isoform 1 [Macaca mulatta]
	gi|57526651	transthyretin precursor [Ovis aries]
	gi|533135861	PREDICTED: thioredoxin isoform X1 [Chinchilla lanigera]
	gi|105873020	ADP-ribosylation factor 1 [Nicotiana benthamiana]
	gi|132270	RecName: Full=Rubber elongation factor protein; Short=REF; AltName: Allergen=Hev b 1
	gi|465955283	SEC14 domain and spectrin repeat-containing protein 1, partial [Chelonia mydas]
	gi|109092750	PREDICTED: 60S acidic ribosomal protein P2-like [Macaca mulatta]
	gi|296480846	TPA: trophoblast Kunitz domain protein 1-like [Bos taurus]
	gi|528765177	tigger transposable element-derived protein 7 [Camelus ferus]
